# Supplementary material for: Identification and Evolutionary Relationship of Corynebacterium striatum Clinical Isolates
Source: Pathogens. 2022 Sep 5;11(9):1012. doi: 10.3390/pathogens11091012 (PMC9501166; doi:10.3390/pathogens11091012)
Supplement: Supplementary file 1 [file pathogens-11-01012-s001.zip]

Archive with 1 entries (1 files):
- pathogens-1880178-supplementary.pdf
